# Supplementary material for: Intraventricular Craniopharyngiomas—Overcoming Their Relative Inaccessibility: Institutional Experience With a Review of Literature
Source: Front Neurol. 2021 Nov 15;12:755784. doi: 10.3389/fneur.2021.755784 (PMC8634839; doi:10.3389/fneur.2021.755784)
Supplement: Supplementary file 1 [file Data_Sheet_1.xlsx]

## Sheet: Sheet1
S No	Age	Sex	Symptoms	Preop vision	MRI findings - solid/cystic	Surgical approach	Extent of removal	Post-op complications	Postop vision	Postop hormonal status	Whether required RT	Recurrence & follow-up
1	7	F	Right side weakness, slurring of speech, deviation of angle of mouth	Normal	Cystic - loculated	Left frontal craniotomy, transcortical transventricular (endoscope-assisted)	Complete	Meningitis	Normal	On thyroid hormone supplementation	No	No recurrence
2	6	F	Diminution of vision	Left homonymous hemianopia	Solid	Left Pterional craniotomy, lamina terminalis approach	Near-total	None	Improved	On supplementation (thyroid, cortisol, DDAVP)	Yes	No recurrence
3	59	M	Headache, Imbalance walking, incontinence, decreased memory	Normal	Cystic	Bicoronal flap, right frontal craniotomy, transcortical transventricular	Subtotal	Delirium and aggressive behaviour	Normal	On cortisol supplementation only	Yes	Developed sleep and appetite disturbances, polyphagia and weight gain. Developed recurrence, died of DVT and PE after surgery for recurrence
4	50	M	Headache, Memory disturbances, Imbalance walking, Sleep and appetite disturbances, Polydipsia	Normal	Solid	Bicoronal flap, right frontal craniotomy, interhemispheric transcallosal approach (endoscope-assisted)	Near-total	Hyponatraemia, developed DVT and PE after surgery - recovered.	Normal	On cortisol supplementation only	No	Yes, small cyst in III ventricle, currently kept under observation
5	59	M	Headache, Imbalance walking, Memory disturbances, Urge incontinence	Decreased vision both eyes 5-7 days, had bitemporal hemianopia	Solid-cystic	Right frontal craniotomy, transcortical transventricular (endoscope-assisted)	Complete	Transient DI	Improved	Normal	Yes	VP shunt 1 year later, Local recurrence 2 yrs 8 months after primary surgery, received RT 54 Gy over 27#, Intraparenchymal recurrence 31 months after surgery – underwent surgery
6	63	F	Headache, vomiting, Memory disturbance, Imbalance walking, Urinary incontinence	Normal	Cystic	Right frontal craniotomy, transcortical-transventricular approach with septostomy and Ommaya reservoir placement	Complete	Meningitis, Pseudomeningocoele	Normal	On thyroid supplementation only	Yes	Recurrence at hypothalamus 26 months after surgery
7	8	M	Headache, vomiting, Memory disturbances, raised ICP	Normal	Cystic	Right frontal craniotomy, transcortical-transventricular approach	Complete	None	Normal	Normal	No	No recurrence
8	6	F	Headache, polyphagia	Normal	Cystic	Endoscopic insertion of ventricular catheter (connected to Ommaya reservoir) into cyst via left frontal burr hole f/b intracystic IFN-alpha therapy f/b left frontal craniotomy and excision of recurrent lesion(transcortical-transventricular endoscope-assisted), removal of Ommaya reservoir	Complete	Fever	Normal	On supplementation for thryroid, cortisol and DDAVP hormones (same as preop)	No	No recurrence
9	60	M	Bifrontal headache	decreased vision (RE 6/36, LE 6/ 60), bitemporal field defect	Solid-cystic	Right pterional craniotomy, transsylvian lamina terminalis approach	Near-total	Transient DI, Developed dementia, gait apraxia, urinary incontinence. Improved with acetazolamide.	Stable	Thyroxine and maintenance corticosteroids given.	Yes	No, 36 months. CT showed mild ventriculomegaly with no residual lesion
10	16	M	Raised ICP, Secondary OA	Decreased vision (RE 6/24, LE 6/ 18), bilateral VI N palsy, secondary optic atrophy	Cystic	Right frontal parasagittal craniotomy, interhemispheric, transcallosal, transforaminal approach	Subtotal	Hydrocephaus, VP shunt	Stable	Thyroxin Required	No	Small Residue, 36 months
11	56	F	Bifrontal headache, Dementia, Gait Apraxia, urofaecal incontinence	Normal	Cystic	Right frontal parasagittal craniotomy, interhemispheric, transcallosal, transforaminal approach	Complete	None	Normal	Normal	No	12 months, No
12	32	M	Somnolence, polyphagia, weight gain, apathy, dementia, diplopia	Right homonymous hemianopia	Solid-cystic	Bifrontal craniotomy, interhemispheric, translamina terminalis approach	Near-total	Somnolence, polyphagia less, permanent DI	Improved	Maintainence corticosteroids and Vasopressin	Yes	24 months, No Residual
13	30	F	Bifrontal headache	Normal	Cystic	Right frontal parasagittal craniotomy, interhemispheric, transcallosal, subchoroidal approach	Near-total	Expired due to septicemia	NA	NA	NA	NA
14	11	M	Raised ICP	Decreased vision (RE 6/12, LE 6/18)	Cystic	Bifrontal craniotomy, interhemispheric, translamina terminalis approach	Complete	Transient DI	Improved	Normal	No	12 Months, No Residual
15	41	F	Gradually progressive vision loss in both eyes x 4 months, headache x 3 months, memory loss x 1 month, seizures x 1 month	B/L PL +ve, secondary optic atrophy	Solid-cystic	Transcortical transvetricular excision of tumor	Complete	Transient DI	Stable	Normal	No	21 months, No Residual
16	8	F	Holocranial headache,Increased sleepiness ,Decreased appetite	Normal	Cystic	Endoscopic Double Fenestration of Cystic Craniopharyngioma With Biopsy	Subtotal	None	Normal	Normal	No	21 Months
17	16	F	Headache	Decreased vison in both eyes	Solid-cystic	Bifrontal craniotomy interhemispheric trans lamina terminalis approach	Near-total	Transient Pan-hypopituitarism	Stable	Normal	No	11 Months, No Residue
18	34	F	Raised ICP headache, irregular menstrual cycle	Normal	Cystic	Endoscopic Double Fenestration of Cystic Craniopharyngioma with biopsy from the solid component attached to third ventricular floor.	Subtotal	None	Normal	Normal	Yes	105 months, Asymptomatic
19	66	F	Holocranial headache, forgetfulness	Blurring of vision	Cystic	Endoscopic Cyst Decompression (double fenestration) with Third Ventriculostomy	Near-total	None	Improved	Normal	No	108 months, Asymptomatic
20	20	F	Bifrontal headache, vomiting	Normal	Cystic	Endoscopic Double Fenestration of Cystic Craniopharyngioma	Subtotal	Delayed CSF leak	Normal	Normal	No	102 Months
21	50	F	Bifrontal headache, drop attacks, vomiting	Blurring of vision	Cystic	Endoscopic Transcortical Trans-Ventricular Transforaminal Excision of 3rd Ventricle Tumour	Near-total	DI with Adipsia, patient died	NA	NA	NA	NA
22	29	M	Drowsiness , headache, impaired abstract thinking	Normal	Cystic	Right fronto-temporal craniotomy with interhemispheric trans lamina terminalis approach	Complete	None	Normal	Thyroxine supplementation	No	147 months, Nocturia and Hyperphagia
23	36	M	Headache and loss of consciousness	Decreased vision in both eyes	Solid-cystic	Biventricular VP shunt, followed by Right Frontal craniotomy with interhemispheric trans lamina terminalis approach	Complete	Permanent DI	Improved	DDAVP supplementation	No	129 months, recurrence of lesion, patient asymptomatic
24	74	F	Raised ICP with Altered Sensorium	Could not be assessed	Solid-cystic	Keyhole craniotomy and endoscopic transcortical trans ventricular double fenestration of the cyst	Subtotal	None	Normal	Normal	No	119 months,
25	48	M	Pain in nape of neck, palpitation, heat intolerance, loss of libido	Diminution of vision	Solid-cystic	Keyhole craniotomy and endoscopic cyst decompression, followed by third ventriculostomy	Near-total	Tracheostomy and VP shunt done	Stable	Thyroxin and corticosteroid supplementation	Yes	107 months

## Sheet: Sheet2
		Raised ICP symotoms
		NPH symptoms
		Visual symptoms
		Hormonal symptoms
